# Supplementary material for: Magnitude and Durability of the Antibody Response to mRNA-Based Vaccination Among SARS-CoV-2 Seronegative and Seropositive Health Care Personnel
Source: Open Forum Infect Dis. 2024 Jan 19;11(1):ofae009. doi: 10.1093/ofid/ofae009 (PMC10826795; doi:10.1093/ofid/ofae009)
Supplement: ofae009_Supplementary_Data [file ofae009_supplementary_data.zip]

Archive with 3 entries (3 files):
- FigS2.tiff
- FigS3.tiff
- FigS1.tiff
